# Supplementary material for: Global distribution of epidemic-related Shiga toxin 2 encoding phages among enteroaggregative Escherichia coli
Source: Sci Rep. 2020 Jul 16;10:11738. doi: 10.1038/s41598-020-68462-9 (PMC7366661; doi:10.1038/s41598-020-68462-9)
Supplement: Supplementary file 2 — Supplementary file2 (XLSX 25 kb) [file 41598_2020_68462_MOESM2_ESM.xlsx]

## Sheet: TableS2
Table S2. Comprehensive in silico typing of O86 isolates from Japan and EnteroBase
					stx subtype				Virulence genesa
Isolate ID	Phylogroup	Serotype	MLST	MLST_complex	stx1a	stx2a	stx2e		ETT2_A_region	ETT2_B_region	ETT2_C_region	ETT2_D_region	T6SS2	aaiC	aap	aatA	agg4A	agg4B	agg4C	agg4D	aggR	AIDA	air	astA	capU	cba	cdiA	cdtB	celb	eilA	espP	f17A	f17G	fimH	fimX	fyuA	gad	hdaA	hlyE	hyxA	hyxB	hyxR	iee	iha	ireA	irp2	iss	kpsMT_III	kpsMT_K1
JE86-ST02	B1	O86:H27	3570	None	0b	1	0		1	1	0	0	1	1	1	1	1	0	1	1	1	0	0	0	1	0	0	0	0	0	0	0	0	0	0	1	1	1	0	0	0	0	0	0	0	1	1	0	0
JE86-ST03	A	O86:H32	5133	None	0	0	1		0	0	0	0	0	0	0	0	0	0	0	0	0	1	0	0	0	0	0	0	0	0	0	0	0	1	0	0	1	0	0	0	0	0	0	0	0	0	1	0	0
JE86-ST04	B1	O86:H51	155	ST155 Cplx	1	0	0		1	1	0	0	0	0	0	0	0	0	0	0	0	0	0	0	0	1	0	1	1	0	1	0	0	1	1	0	1	0	0	1	1	1	0	1	0	0	1	0	0
JE86-ST05	B1	O86:H27	3570	None	0	1	0		1	1	0	0	1	1	1	1	1	0	1	1	1	0	0	0	1	0	0	0	0	0	0	0	0	0	0	1	1	1	0	0	0	0	0	0	0	1	0	0	0
290590	B1	O86:H27	3570	None	0	0	0		1	1	0	0	1	1	1	1	1	0	1	1	1	0	0	0	1	0	0	0	0	0	0	0	0	0	0	1	0	1	0	0	0	0	0	0	0	1	0	0	0
300650	B1	O86:H27	3570	None	0	0	0		1	1	0	0	1	1	1	1	1	1	1	1	1	0	0	0	1	0	0	0	0	0	0	0	0	0	0	1	0	1	0	0	0	0	0	0	0	1	0	0	0
8892a9f0	E	O86:H32	10	ST10 Cplx	0	0	0		0	1	0	0	0	0	0	0	0	0	0	0	0	0	0	1	1	0	0	0	0	0	0	0	0	1	0	0	1	0	0	0	0	0	0	1	0	0	1	0	0
AMR520-5149	A	O86:H32	5133	None	0	0	1		0	0	0	0	0	0	0	0	0	0	0	0	0	1	0	0	0	0	0	0	0	0	0	0	0	1	0	0	0	0	0	0	0	0	0	0	0	0	1	0	0
AZ-TG60412	B1	O86:H51	155	ST155 Cplx	0	0	0		1	1	0	0	0	0	0	0	0	0	0	0	0	0	0	0	0	0	0	0	0	0	0	0	0	1	1	0	1	0	0	1	1	1	0	0	0	0	1	0	0
C00009219	A	O86:H51	6449	None	0	0	0		0	0	0	0	0	0	0	0	0	0	0	0	0	0	0	0	0	0	0	0	0	0	0	0	0	1	0	0	0	0	0	0	0	0	0	0	0	0	0	0	0
C309	A	O86:H32	5133	None	0	0	1		0	0	0	0	0	0	0	0	0	0	0	0	0	1	0	0	0	0	0	0	0	0	0	0	0	1	0	0	0	0	0	0	0	0	0	0	0	0	1	0	0
CFS3323	B1	O86:H27	101	ST101 Cplx	0	0	0		1	1	0	0	0	0	0	0	0	0	0	0	0	0	0	0	0	0	0	1	0	0	0	0	1	1	1	0	1	0	0	1	1	1	0	0	0	0	0	0	0
DRS013916	B1	O86:H27	3570	None	0	0	0		1	1	0	0	1	1	1	1	1	1	1	1	1	0	0	0	1	0	0	0	0	0	0	0	0	0	0	1	0	1	0	0	0	0	0	0	0	1	0	0	0
DTU2016_763	E	O86:H27	1640	None	0	0	0		1	1	1	1	0	0	0	0	0	0	0	0	0	0	0	1	0	0	0	0	0	0	0	0	0	1	1	0	1	0	1	1	1	1	0	1	1	0	1	0	0
DTU2017-803	E	O86:H27	1640	None	0	0	0		1	1	1	1	0	0	0	0	0	0	0	0	0	0	0	1	0	0	0	0	0	0	0	0	0	1	1	0	1	0	1	1	1	1	0	1	1	0	1	0	0
DTU2017-855	E	O86:H51	1011	None	0	0	0		1	1	1	1	0	0	0	0	0	0	0	0	0	0	1	0	0	0	0	0	0	1	0	0	0	1	1	0	0	0	0	1	1	1	0	0	0	0	1	0	0
ECO0117	B1	O86:H51	101	ST101 Cplx	0	0	0		1	1	0	0	0	0	0	0	0	0	0	0	0	0	0	0	0	0	0	0	0	0	0	0	0	1	1	0	1	0	0	1	1	1	0	0	0	0	0	1	1
EH3148	B1	O86:H27	3570	None	0	1	0		1	1	0	0	1	1	1	1	1	1	1	1	1	0	0	0	1	0	0	0	1	0	0	0	0	0	0	1	0	1	0	0	0	0	0	0	0	1	0	0	0
ESBL-15_0220	B1	O86:H51	101	ST101 Cplx	0	0	0		1	1	0	0	0	0	0	0	0	0	0	0	0	0	0	0	0	0	0	0	0	0	0	0	0	1	1	0	1	0	0	1	1	1	1	0	0	0	0	0	0
FSIS11815123	A	O86:H32	5133	None	0	0	0		0	0	0	0	0	0	0	0	0	0	0	0	0	1	0	0	0	0	0	0	0	0	0	0	0	1	0	0	0	0	0	0	0	0	0	0	0	0	1	0	0
FSIS11919008	B1	O86:H51	56	ST155 Cplx	0	0	0		1	1	0	0	0	0	0	0	0	0	0	0	0	0	0	0	0	0	0	0	0	0	0	1	1	1	1	0	1	0	0	1	1	1	1	0	0	0	1	0	0
KS14_4E	B1	O86:H51	155	ST155 Cplx	0	0	0		1	1	0	0	0	0	0	0	0	0	0	0	0	0	0	0	0	0	1	0	0	0	0	1	1	1	1	0	1	0	0	1	1	1	1	0	0	0	1	0	0
MOD1-EC6197	B1	O86:H27	101	ST101 Cplx	0	0	0		1	1	0	0	0	0	0	0	0	0	0	0	0	0	0	0	0	1	0	1	0	0	1	0	0	1	1	0	1	0	0	1	1	1	0	1	0	0	1	0	0
PSU-0601	B1	O86:H51	155	ST155 Cplx	0	0	0		1	1	0	0	0	0	0	0	0	0	0	0	0	0	0	0	0	0	0	0	0	0	0	0	0	0	1	0	1	0	0	1	1	1	0	0	0	0	1	0	0
PSU-0715	B1	O86:H51	56	ST155 Cplx	0	0	0		1	1	0	0	0	0	0	0	0	0	0	0	0	0	0	0	0	0	1	0	0	0	0	1	1	1	1	0	1	0	0	1	1	1	1	0	0	0	1	0	0
TM63	E	O86:H51	1011	None	0	0	0		1	1	0	0	0	0	0	0	0	0	0	0	0	0	1	0	0	0	0	0	0	1	0	0	0	1	1	0	0	0	0	1	1	1	0	0	0	0	1	0	0
aA database for VirulenceFinder 2.0 (https://cge.cbs.dtu.dk/services/VirulenceFinder/) was used.
b1, presence; 0, absence of the gene.
[truncated: 73 more columns]
